# Supplementary material for: Adherence to the Mediterranean-Style Eating Pattern and Macular Degeneration: A Systematic Review of Observational Studies
Source: Nutrients. 2022 May 12;14(10):2028. doi: 10.3390/nu14102028 (PMC9144566; doi:10.3390/nu14102028)
Supplement: Supplementary file 1 [file nutrients-14-02028-s001.zip]

Archive with 1 entries (1 files):
- nutrients-1703284-supplementary.pdf
